# Supplementary material for: Studies Analyzing South American Public Policy Documents on Physical Activity: A Scoping Review
Source: Epidemiologia (Basel). 2026 Jun 29;7(4):89. doi: 10.3390/epidemiologia7040089 (PMC13397982; doi:10.3390/epidemiologia7040089)
Supplement: Supplementary file 1 [file epidemiologia-07-00089-s001.zip]

Archive with 5 entries (5 files):
- Additional File S1_Scoping review_Ingrid.pdf
- Additional File S2_Scoping review_Ingrid.pdf
- Additional File S3_Scoping review_Ingrid.pdf
- Additional File S4_Scoping review_Ingrid.pdf
- PRISMA-ScR-Checklist.pdf
